# Supplementary material for: Histological Methods to Assess Skeletal Muscle Degeneration and Regeneration in Duchenne Muscular Dystrophy
Source: Int J Mol Sci. 2022 Dec 16;23(24):16080. doi: 10.3390/ijms232416080 (PMC9786356; doi:10.3390/ijms232416080)
Supplement: Supplementary file 1 [file ijms-23-16080-s001.zip]

Archive with 2 entries (2 files):
- Figure S1 - Dubuisson et al., IJMS - reviewed by authors.pdf
- Table S1 - Programs Skeletal Muscle Analysis - reviewed by authors.pdf
